# Supplementary material for: Genome-wide transcriptomic analysis of the effects of sub-ambient atmospheric oxygen and elevated atmospheric carbon dioxide levels on gametophytes of the moss, Physcomitrella patens
Source: J Exp Bot. 2015 May 6;66(13):4001–12. doi: 10.1093/jxb/erv197 (PMC4473992; doi:10.1093/jxb/erv197)
Supplement: Supplementary Data [file supp_erv197_Supplementary_Tables_S1_S7.xlsx]

## Sheet: Supplemental Table 1
Supplementary Table 1. List of probes and their respective primer sequences used for semi-quantitative reverse transcription- polymerase chain reaction (SQ_RT-PCR)
	Probe ID	Primer Orientation	Primer Sequence (5'-3')
	Pp1s34_208V6	Forward	TCAACCGACCTACACTGTGC
		Reverse	GGTCTCTACCGCCAGAATCG
	Pp1s12_270V6	Forward	AGGCCATTTAATTCGGGGCA
		Reverse	GACCTGCAGAGCCAAGAACT
	Pp1s36_158V6	Forward	TGCAAGTGGATACCACCGTC
		Reverse	AGTTCTCCAAGCTGCACTCC
	Pp1s106_224V6	Forward	TAAAAAGGGGCCCTGGACAC
		Reverse	TGGGTCAAGGTTGAGCACAC
	Pp1s71_227V6	Forward	AAGACACGCACTTACCGGAG
		Reverse	TTGCCATTCACTGCCTTTGC
	Pp1s71_227V6 [Phypa_173430 (O'Donoghue et al. (2013)]	Forward	TTGTGGCTCCTGTCTCTGTG
		Reverse	CGAGAAGGTCTCGAACTTGG

## Sheet: Supplemental Table 2-TF
Supplementary Table 2. Significantly regulated P. patens genes encoding transcription factors following a 7-day exposure to sub-ambient O2 (13%), elevated CO2 (1500 ppmV) and Low O2- High CO2 treatment
	Protein ID	Gene ID	Annotation	Arabidopsis Gene Identifier	Sub-ambient O2	Elevated CO2	Low O2- High CO2	Regulation
	195249	Pp1s235_24V6	light-regulated zinc finger protein 1	AT1G78600	2.00143	-	-	up
	173522	Pp1s479_10V6	basic transcription factor 3	AT1G17880	2.01707	-	-	up
	162038	Pp1s38_310V6	Basic-leucine zipper (bZIP) transcription factor family protein	AT2G42380	2.07611	-	-	up
	149044	Pp1s288_4V6	NAC (No Apical Meristem) domain transcriptional regulator superfamily protein	AT5G53950	3.08175	-	-	up
	169410	Pp1s207_121V6	B-box type zinc finger family protein	AT4G38960	3.40303	-	-	up
	173281	Pp1s433_29V6	AP2/EREB	AT4G31060	-	2.18302	-	up
	137756	Pp1s140_93V6	NAC (No Apical Meristem) domain transcriptional regulator superfamily protein	AT4G27410	-	2.20163	-	up
	8789	Pp1s370_63V6	nuclear factor Y, subunit C4	AT5G63470	-	2.23831	-	up
	123370	Pp1s44_300V6	NAC domain containing protein 50	AT3G10480	-	2.26779	-	up
	26371	Pp1s480_16V6	AP2/EREB	AT5G21960	-	2.4498	-	up
	28324	Pp1s8_127V6	AP2/EREB	AT2G44940	-	2.86483	-	up
	126548	Pp1s60_269V6	AP2/EREB	AT2G44940	-	3.64514	-	up
	6580	Pp1s77_184V6	Homeobox-leucine zipper protein family	AT1G69780	-	3.92168	-	up
	182268	Pp1s55_253V6	AP2/EREB	AT5G11590	-	6.41222	-	up
	169410	Pp1s213_60V6	basic helix-loop-helix (bHLH) DNA-binding superfamily protein	AT2G42280	2.01162	2.58199	-	up
	202798	Pp1s12_41V6	heat shock transcription factor B4	AT1G46264	2.01233	2.11735	-	up
	64872	Pp1s3_625V6	AP2/EREB	AT4G31060	2.08885	2.22476	-	up
	102189	Pp1s545_1V6	light-regulated zinc finger protein 1	AT1G78600	2.19026	2.3625	-	up
	94754	Pp1s267_56V6	K-box region and MADS-box transcription factor family protein	AT3G58780	2.24353	2.7237	-	up
	111437	Pp1s2_490V6	zinc-finger protein 10	AT2G37740	2.86892	2.00769	-	up
	16221	Pp1s106_224V6	myb domain protein 106	AT3G01140	4.24843	8.60235	-	up
	118932	Pp1s26_5V6	CONSTANS-like 9	AT3G07650	-	-	3.19857	up
	121034	Pp1s34_27V6	high mobility group	AT3G28730	2.05766	-	-	down
	230817	Pp1s112_154V6	B-box type zinc finger protein with CCT domain	AT1G68520	2.13707	-	-	down
	47310	Pp1s104_175V6	Homeodomain-like superfamily protein	AT3G46640	2.13881	-	-	down
	118932	Pp1s26_5V6	CONSTANS-like 9	AT3G07650	2.15521	-	-	down
	226476	Pp1s364_5V6	CONSTANS-like 4	AT5G24930	2.24656	-	-	down
	181032	Pp1s46_208V6	NAC (No Apical Meristem) domain transcriptional regulator superfamily protein	AT5G53950	-	2.06293	-	down
	148201	Pp1s273_40V6	basic helix-loop-helix (bHLH) DNA-binding superfamily protein	AT2G42280	-	2.12452	-	down
	116740	Pp1s17_52V6	RGA-like 2	AT3G03450	-	2.20222	-	down
	162880	Pp1s48_203V6	basic helix-loop-helix (bHLH) DNA-binding superfamily protein	AT5G67060	-	2.22427	-	down
	18030	Pp1s159_13V6	C2H2 and C2HC zinc fingers superfamily protein	AT1G34370	-	2.28396	-	down
	164706	Pp1s74_224V6	floral meristem identity control protein LEAFY (LFY)	AT5G61850	-	2.35903	-	down
	98446	Pp1s355_24V6	bZIP transcription factor family protein	AT5G28770	-	2.40343	-	down
	158750	Pp1s6_134V6	AP2/EREB	AT5G52020	-	2.52184	-	down
	167322	Pp1s143_52V6	B-box type zinc finger protein with CCT domain	AT1G25440	-	2.99231	-	down
	13411	Pp1s131_109V6	ARID/BRIGHT DNA-binding domain-containing protein	AT1G76510	2.09853	2.2716	-	down
	110694	Pp1s509_13V6	light-regulated zinc finger protein 1	AT1G78600	3.55446	3.81687	-	down
	161884	Pp1s36_353V6	2-oxoglutarate (2OG) and Fe(II)-dependent oxygenase superfamily protein	AT3G20810	4.39394	3.6061	-	down
	29466	Pp1s278_39V6	AP2/B3-like transcriptional factor family protein	AT3G24650	-	-	2.01732	down
	112131	Pp1s3_491V6	B-box type zinc finger protein with CCT domain	AT1G68520	-	-	2.07085	down
	233091	Pp1s71_167V6	Homeodomain-like superfamily protein	AT2G35640	-	-	2.08523	down
	149044	Pp1s288_4V6	NAC (No Apical Meristem) domain transcriptional regulator superfamily protein	AT5G53950	-	-	2.27125	down
	166399	Pp1s114_151V6	Homeodomain-like superfamily protein	AT1G32240	-	-	3.5515	down

## Sheet: Supplemental Table 3- PS
Supplementary Table 3. Effect of elevated CO2 or sub-ambient O2 individually or in combination (low O2-high CO2) on P. patens transcripts functionally associated with the photochemical reactions of photosynthesis
	Gene ID	Sub-ambient O2	Elevated CO2	Low O2- High CO2	Annotation
	Pp1s23_96V6	2	2.7	6	photosystem II light harvesting complex gene 2.2
	Pp1s266_2V6	-11.8	-8	2	post-illumination chlorophyll fluorescence increase
	Pp1s13_430V6	-1.4	-1.5	2.1	Photosystem II reaction center PsbP family protein
	Pp1s1_21V6	-1.6	-2.5	1.6	photosystem II light harvesting complex gene 2.1
	Pp1s54_167V6	-2.9	-3.3	1.4	photosystem II subunit R
	Pp1s9_406V6	-1.7	-2.2	1.4	FAD/NAD(P)-binding oxidoreductase
	Pp1s247_7V6	-1.4	-2.2	1.3	photosystem I light harvesting complex gene 1
	Pp1s182_26V6	-1.6	-2.2	1.3	photosystem II subunit QA
	Pp1s161_32V6	-2.4	-3.7	1.1	photosystem I light harvesting complex gene 1
	Pp1s75_141V6	-1.9	-2	1.1	photosystem II subunit P-1
	Pp1s13_200V6	-1.6	-2	1	photosystem II light harvesting complex gene 2.1
	Pp1s159_111V6	-3.2	-3.2	1	STT7 homolog STN7
	Pp1s101_95V6	-2.1	-3.1	1	photosystem II BY
	Pp1s158_109V6	-1.9	-2.6	-1	photosystem I light harvesting complex gene 1
	Pp1s15_328V6	-2	-1.9	-1.1	photosystem I P subunit
	Pp1s472_15V6	-3	-4.6	-1.2	light harvesting complex photosystem II
	Pp1s330_39V6	-1.3	-2.2	-1.2	photosystem I light harvesting complex gene 2
	Pp1s11_39V6	-1.4	-2	-1.2	photosystem II subunit P-1
	Pp1s182_81V6	-1.9	-2.4	-1.4	photosystem II light harvesting complex gene 2.1
	Pp1s114_172V6	1.9	2.2	-1.1	proton gradient regulation 5
	Pp1s22_380V6	1	1	-2.1	one-helix protein 2
	Pp1s241_86V6	1.2	1.2	-2.3	Chlorophyll A-B binding family protein
	Pp1s99_95V6	1.3	1.3	-2.9	photosystem II light harvesting complex gene 2.2
	Pp1s35_78V6	1	-1	-2.3	photosynthetic electron transfer C
	Pp1s213_80V6	-2	-1.5	-2.2	photosystem II light harvesting complex gene 2.2
	Pp1s230_32V6	-1.5	-1.6	-2	NAD(P)H:plastoquinone dehydrogenase complex subunit O

## Sheet: Supplemental Table 4
Supplementary Table 4A. Altered expression of Highly expressed P. patens transcripts involved in signal transduction regulated by metabolic sugar in response to elevated CO2 or sub-ambient O2 individually or in combination (low O2 -high CO2) .
	Protein ID	Gene ID	Annotation	Arabidopsis Gene Identifier	Sub-ambient O2	Elevated CO2	Low O2- High CO2
	66726	Pp1s12_19V6	hexokinase 1	AT4G29130	1.05484	−1.02	2.43081
	227410	Pp1s414_10V6	hexokinase 1	AT4G29130	−3.22	−3.71	1.92421
	214932	Pp1s107_182V6	SNF1 kinase homolog 11	AT3G29160	−6.88	−6.25	1.64077
	171758	Pp1s309_91V6	calcium dependent protein kinase 1	AT5G04870	1.97197	3.38044	1.00187
	106015	Pp1s58_13V6	CBL-interacting protein kinase 23	AT1G30270	3.16918	2.79405	1.57537
	185055	Pp1s79_209V6	CBL-interacting protein kinase 23	AT1G30270	3.51434	2.77636	−1.30
Supplementary Table 4B. Regulation of P. patens transcripts involved in glycolysis under elevated CO2 or sub-ambient O2 individually or in combination (low O2 -high CO2) .
	Protein ID	Gene ID	Annotation	Arabidopsis Gene Identifier	Sub-ambient O2	Elevated CO2	Low O2- High CO2
	107070	Pp1s124_155V6	phosphoglucomutase	AT5G51820	−4.75	−4.39	13.9822
	233547	Pp1s89_161V6	Aldolase superfamily protein	AT2G36460	−2.50	-	2.48939
	218994	Pp1s167_20V6	Phosphofructokinase family protein	AT1G76550	-	-	4.22547
	218794	Pp1s163_36V6	Phosphofructokinase family protein	AT4G04040	-	-	3.17775
	179979	Pp1s39_82V6	UDP-glucose pyrophosphorylase 2	AT5G17310	-	-	3.16521
	114536	Pp1s10_228V6	aldehyde dehydrogenase 11A3	AT2G24270	2.42328	2.00961	−2.52
	124442	Pp1s49_34V6	glyceraldehyde-3-phosphate dehydrogenase C2	AT1G13440	-	2.97579	-
	124602	Pp1s50_50V6	Aldolase superfamily protein	AT5G03690	-	-	−2.86
	146321	Pp1s242_66V6	fructose-2,6-bisphosphatase	AT1G07110	-	−2.12	−2.24
	107844	Pp1s199_101V6	phosphoglucomutase	AT5G51820	−5.51	−7.22	-

## Sheet: Supplemental Table 5
Supplemental Table 5A. Highly induced P. patens transcripts functionally associated with membrane transport (based on MapMan analysis)
	Protein ID	Gene ID	Annotation	AGI	Sub-ambient O2	Elevated CO2	Low O2- High CO2
	165237	Pp1s84_174V6	two-pore channel 1	AT4G03560	2.05226
	217599	Pp1s144_74V6	Xanthine/uracil permease family protein	AT2G34190	2.37105
	120356	Pp1s32_181V6	Transmembrane amino acid transporter family protein	AT2G39130	2.5021
	204516	Pp1s21_141V6	cation exchanger 5	AT1G55730	2.05327	3.74618
	139057	Pp1s153_66V6	Mitochondrial substrate carrier family protein	AT4G32400	2.09876	2.81692
	190702	Pp1s150_114V6	ATP-binding cassette A2	AT3G47730	2.17639	2.63389
	180906	Pp1s46_20V6	ABC2 homolog 6	AT3G47780	2.27591	2.89222
	199955	Pp1s397_2V6	ABC transporter family protein	AT3G28345	2.30902	3.11016
	190306	Pp1s144_73V6	Xanthine/uracil permease family protein	AT2G34190	2.47205	9.56013
	59717	Pp1s188_78V6	P-glycoprotein 11	AT1G02520	2.54364	3.61353
	196448	Pp1s266_46V6	Mitochondrial substrate carrier family protein	AT5G46800	3.43428	2.58602
	216829	Pp1s134_72V6	phosphate transporter 3;3	AT2G17270	5.27812	2.21293
	62159	Pp1s1_66V6	ATPase, F0/V0 complex, subunit C protein	AT1G19910		2.01652
	189702	Pp1s136_149V6	ATPase E1-E2 type family protein	AT1G17500		2.01696
	194836	Pp1s224_120V6	multidrug resistance-associated protein 2	AT2G34660		2.02666
	137658	Pp1s139_72V6	natural resistance associated macrophage protein 4	AT5G67330		2.10699
	218855	Pp1s164_54V6	non-intrinsic ABC protein 9	AT5G02270		2.13899
	222782	Pp1s242_64V6	Mitochondrial substrate carrier family protein	AT5G56450		2.16611
	90186	Pp1s194_28V6	vacuolar iron transporter 1	AT2G01770		2.22742
	165737	Pp1s95_92V6	Cation efflux family protein	AT2G47830		2.26567
	96644	Pp1s307_77V6	MATE efflux family protein	AT1G51340		2.29036
	187922	Pp1s113_117V6	Na+/H+ exchanger 1	AT5G27150		2.29321
	138930	Pp1s152_105V6	Sodium Bile acid symporter family	AT3G25410		2.29493
	227966	Pp1s464_11V6	temperature-induced lipocalin	AT5G58070		2.32414
	175287	Pp1s12_29V6	ABC-2 and Plant PDR ABC-type transporter family protein	AT1G59870		2.37829
	71682	Pp1s33_316V6	K+ uptake transporter 3	AT3G02050		2.41386
	140664	Pp1s169_68V6	TLC ATP/ADP transporter	AT1G15500		2.54432
	154012	Pp1s408_3V6	tonoplast monosaccharide transporter2	AT4G35300		2.87872
	170613	Pp1s252_67V6	ATP binding cassette subfamily B19	AT3G28860		3.0519
	79620	Pp1s80_108V6	Mitochondrial substrate carrier family protein	AT2G30160		3.39257
	65121	Pp1s4_440V6	phosphate transporter 2;1	AT3G26570		3.61159
	111096	Pp1s1_272V6	cation calcium exchanger 4	AT1G54115		3.67161
	224496	Pp1s290_16V6	autoinhibited Ca2+ -ATPase, isoform 8	AT5G57110		4.11264
	196641	Pp1s270_82V6	ATP-binding cassette 14	AT1G31770		4.92652
	159857	Pp1s16_67V6	S-adenosylmethionine carrier 2	AT1G34065			2.03852
	43845	Pp1s28_96V6	Major facilitator superfamily protein	AT5G54860			2.10194
	139633	Pp1s158_160V6	tonoplast monosaccharide transporter2	AT4G35300			2.1652
	171260	Pp1s283_16V6	tonoplast intrinsic protein 1;3	AT4G01470			2.36967
	190331	Pp1s144_110V6	ZRT/IRT-like protein 2	AT5G59520			2.46322
	181209	Pp1s47_197V6	Xanthine/uracil permease family protein	AT1G49960			2.82595
	175277	Pp1s12_8V6	sodium proton exchanger, putative (NHX7) (SOS1)	AT2G01980			2.93549
	34303	Pp1s184_88V6	Mitochondrial substrate carrier family protein	AT4G03115			5.37103
Supplemental Table 5B. Significantly down-regulated P. patens transcripts functionally associated with membrane transport
	Protein ID	Gene ID	Annotation	Arabidopsis Gene Identifier	Sub-ambient O2	Elevated CO2	Low O2- High CO2
	166082	Pp1s102_81V6	AWPM-19-like family protein	AT1G04560	2.00822
	112649	Pp1s4_481V6	ABC transporter family protein	AT5G60740	2.05868
	147342	Pp1s258_30V6	two-pore channel 1	AT4G03560	2.17625
	110047	Pp1s101_17V6	Major facilitator superfamily protein	AT5G26340	2.43337
	111151	Pp1s1_152V6	BTB/POZ domain with WD40/YVTN repeat-like protein	AT2G24240	2.45287
	153753	Pp1s400_5V6	Major facilitator superfamily protein	AT1G68570	2.03672	2.61533
	108069	Pp1s221_11V6	N-MYC downregulated-like 2	AT5G11790	2.04154	2.13455
	201003	Pp1s495_14V6	general control non-repressible 5	AT5G64840	2.07169	2.15148
	181209	Pp1s47_197V6	Xanthine/uracil permease family protein	AT1G49960	2.25732	2.19992
	133487	Pp1s104_9V6	tonoplast dicarboxylate transporter	AT5G47560	2.29687	3.04835
	114442	Pp1s10_36V6	MATE efflux family protein	AT1G51340	2.95709	2.34602
	147518	Pp1s262_91V6	K+ efflux antiporter 2	AT4G00630	3.00075	2.68548
	188712	Pp1s123_24V6	Transmembrane amino acid transporter family protein	AT1G08230	3.1987	2.81586
	125867	Pp1s56_10V6	ChaC-like family protein	AT4G31290	3.78794	5.2902
	73809	Pp1s44_31V6	beta-tonoplast intrinsic protein	AT1G17810	4.58174	3.04755
	171260	Pp1s283_16V6	tonoplast intrinsic protein 1;3	AT4G01470	6.37809	7.18547
	14922	Pp1s42_151V6	Sodium Bile acid symporter family	AT2G26900	7.00723	5.67737
	166355	Pp1s114_66V6	CAX-interacting protein 2	AT2G38270		2.01802
	128675	Pp1s71_147V6	ABC-2 type transporter family protein	AT3G53510		2.08757
	131303	Pp1s88_181V6	Xanthine/uracil permease family protein	AT2G34190		2.21303
	196472	Pp1s267_61V6	plasma membrane intrinsic protein 2A	AT3G53420			2.00609
	170613	Pp1s252_67V6	ATP binding cassette subfamily B19	AT3G28860			2.04224
	77216	Pp1s63_164V6	high-affinity K+ transporter 1	AT4G10310			2.08943
	138930	Pp1s152_105V6	Sodium Bile acid symporter family	AT3G25410			2.11827
	197357	Pp1s291_56V6	N-MYC downregulated-like 2	AT5G11790			2.15795
	215890	Pp1s120_133V6	MATE efflux family protein	AT1G71870			2.18185
	109662	Pp1s33_381V6	ammonium transporter 1;2	AT1G64780			2.21267
	1388	Pp1s211_70V6	cyclic nucleotide-gated channel 15	AT2G28260			2.21464
	10975	Pp1s114_83V6	K+ efflux antiporter 3	AT4G04850			2.46863
	141723	Pp1s181_106V6	Protein kinase superfamily protein	AT4G31390			2.5504
	155608	Pp1s475_26V6	Mitochondrial substrate carrier family protein	AT5G46800			2.94326
	66753	Pp1s12_79V6	sulfate transporter 1;3	AT1G22150			3.21595
	155848	Pp1s488_12V6	K+ uptake transporter 3	AT3G02050			3.77772

## Sheet: Supplemental Table 6-Hormone
Supplemental Table 6. Effect of differential CO2:O2 levels on P. patens transcripts involved in hormone metabolism (based on MapMan analysis using Arabidopsis homologues)
	Gene ID	Annotation	MapMan bin ID and descriprtion	Hormone metabolism/ signaling	Arabidopsis Gene Identifier	Sub-ambient O2	Elevated CO2	Low O2- High CO2
	Pp1s78_27V6	GRAM domain family protein	[17.1.3] hormone metabolism.abscisic acid.induced-regulated-responsive-activated	abscisic acid	AT5G13200	2.54487	5.03243	2.34951
	Pp1s412_7V6	nine-cis-epoxycarotenoid dioxygenase 9	[17.1.1.1.10] hormone metabolism.abscisic acid.synthesis-degradation.synthesis.9-cis-epoxycarotenoid dioxygenase	abscisic acid	AT1G78390	6.47383	16.4105	2.58406
	Pp1s12_415V6	GRAM domain family protein	[17.1.3] hormone metabolism.abscisic acid.induced-regulated-responsive-activated	abscisic acid	AT5G13200	2.34227	3.48415	1.25
	Pp1s91_16V6	zeaxanthin epoxidase (ZEP) (ABA1)	[17.1.1.1.1] hormone metabolism.abscisic acid.synthesis-degradation.synthesis.zeaxanthin epoxidase	abscisic acid	AT5G67030	-2.79	-2.55	-1.54
	Pp1s278_39V6	AP2/B3-like transcriptional factor family protein	[17.1.2] hormone metabolism.abscisic acid.signal transduction	abscisic acid	AT3G24650	1.58	1.16	-2.01732
	Pp1s38_128V6	SAUR-like auxin-responsive protein family	[17.2.3] hormone metabolism.auxin.induced-regulated-responsive-activated	auxin	AT5G20820	2.7185	1.53	1
	Pp1s69_241V6	methyl esterase 17	[17.2.1.1007] hormone metabolism.auxin	auxin	AT3G10870	2.00469	1.27	-1.9
	Pp1s228_6V6	NAD(P)-linked oxidoreductase superfamily protein	[17.2.3] hormone metabolism.auxin.induced-regulated-responsive-activated	auxin	AT1G60680	-2.39781	1.05057	2.6446
	Pp1s56_150V6	SAUR-like auxin-responsive protein family	[17.2.3] hormone metabolism.auxin.induced-regulated-responsive-activated	auxin	AT3G43120	1.085	-2.03	2.2412
	Pp1s30_213V6	3-oxo-5-alpha-steroid 4-dehydrogenase family protein	[17.3.1.1.1] hormone metabolism.brassinosteroid.synthesis-degradation.BRs.DET2	brassinosteroid	AT2G16530	1.15	2.55035	1.23
	Pp1s89_30V6	C-8,7 sterol isomerase	[17.3.1.2.5] hormone metabolism.brassinosteroid.synthesis-degradation.sterols.HYD1	brassinosteroid	AT1G20050	-1.12	-1.32	2.51637
	Pp1s340_21V6	3-oxo-5-alpha-steroid 4-dehydrogenase family protein	[17.3.1.1.1] hormone metabolism.brassinosteroid.synthesis-degradation.BRs.DET2	brassinosteroid	AT5G16010	-2.21	-1.715	-1.16
	Pp1s38_54V6	histidine kinase 5	[17.4.2] hormone metabolism.cytokinin.signal transduction	cytokinin	AT5G10720	-2.63	-2.9	-3.29
	Pp1s86_103V6	CHASE domain containing histidine kinase protein	[17.4.2] hormone metabolism.cytokinin.signal transduction	cytokinin	AT2G01830	-2.02	-2.34	-1.155
	Pp1s38_54V6	histidine kinase 5	[17.4.2] hormone metabolism.cytokinin.signal transduction	cytokinin	AT5G10720	-2.64	-1.87	-1.15
	Pp1s595_6V6	cytokinin oxidase/dehydrogenase 1	[17.4.1.1003] hormone metabolism.cytokinin.synthesis-degradation	cytokinin	AT2G41510	1.84	2.82515	1.46
	Pp1s336_51V6	Adenine nucleotide alpha hydrolases-like superfamily protein	[17.5.3] hormone metabolism.ethylene.induced-regulated-responsive-activated	ethylene	AT3G11930	1.95	2.42757	1.22
	Pp1s54_307V6	Signal transduction histidine kinase, hybrid-type, ethylene sensor	[17.5.2] hormone metabolism.ethylene.signal transduction	ethylene	AT1G66340	1.35	2.06603	1.04
	Pp1s176_126V6	Signal transduction histidine kinase, hybrid-type, ethylene sensor	[17.5.2] hormone metabolism.ethylene.signal transduction	ethylene	AT1G66340	-2.68	-1.76	1.55
	Pp1s141_102V6	multiprotein bridging factor 1A	[17.5.3] hormone metabolism.ethylene.induced-regulated-responsive-activated	ethylene	AT2G42680	-1.33	-1.285	2.39488
	Pp1s180_73V6	2-oxoglutarate (2OG) and Fe(II)-dependent oxygenase superfamily protein	[17.6.1.11] hormone metabolism.gibberelin.synthesis-degradation.GA20 oxidase	gibberelin	AT4G25420	-3.12	-2.81	1.71
	Pp1s50_176V6	gibberellin 2-oxidase 8	[17.6.1.1001] hormone metabolism.gibberelin.synthesis-degradation	gibberelin	AT4G21200	1.18	2.28367	-1.19
	Pp1s326_44V6	12-oxophytodienoate reductase 1	[17.7.1.5] hormone metabolism.jasmonate.synthesis-degradation.12-Oxo-PDA-reductase	jasmonate	AT1G76680	1.93	2.23034	-1.29
	Pp1s21_97V6	12-oxophytodienoate reductase 2	[17.7.1.5] hormone metabolism.jasmonate.synthesis-degradation.12-Oxo-PDA-reductase	jasmonate	AT1G76690	-2.5	-2.79	1.92
	Pp1s419_10V6	lipoxygenase 3	[17.7.1.2] hormone metabolism.jasmonate.synthesis-degradation.lipoxygenase	jasmonate	AT1G17420	-2.3	-3	1.04
	Pp1s97_112V6	allene oxide synthase	[17.7.1.3] hormone metabolism.jasmonate.synthesis-degradation.allene oxidase synthase	jasmonate	AT5G42650	-2.34	-2.99	1.42
	Pp1s419_8V6	PLAT/LH2 domain-containing lipoxygenase family protein	[17.7.1.2] hormone metabolism.jasmonate.synthesis-degradation.lipoxygenase	jasmonate	AT1G72520	-1.83	-2.02	1.17
	Pp1s419_6V6	lipoxygenase 3	[17.7.1.2] hormone metabolism.jasmonate.synthesis-degradation.lipoxygenase	jasmonate	AT1G17420		−2.02

## Sheet: Supplemental Table 7
Supplemental Table 7. Effect of differential CO2:O2 levels on expression of P. patens stress associated transcripts (based on MapMan analysis using Arabidopsis homologues)
	Protein ID	Gene ID	Annotation	Arabidopsis Gene Identifier	Sub-ambient O2	Elevated CO2	Low O2- High CO2	Regulation
	181889	Pp1s53_138V6	Early-responsive to dehydration stress protein (ERD4)	AT1G30360	2.04314	3.31796	3.21231	up
	125261	Pp1s54_91V6	DNAJ heat shock N-terminal domain-containing protein	AT5G23240	2.07843	2.3981	13.4312	up
	163354	Pp1s54_304V6	stress enhanced protein 2	AT2G21970	2.39532	3.84226	˗	up
	116036	Pp1s15_146V6	stress enhanced protein 2	AT2G21970	2.50875	4.76358	˗	up
	106596	Pp1s86_31V6	germin-like protein 5	AT1G09560	2.77271	2.72623	˗	up
	190917	Pp1s154_59V6	Plant basic secretory protein (BSP) family protein	AT2G15220	5.45894	4.85473	˗	up
	211579	Pp1s71_227V6	Low temperature and salt responsive protein family	AT2G38905	5.75588	20.3126	˗	up
	202769	Pp1s11_376V6	Early-responsive to dehydration stress protein (ERD4)	AT1G30360	2.14619	˗	˗	up
	219988	Pp1s184_140V6	Chitinase family protein	AT2G43590	2.37249	˗	˗	up
	189011	Pp1s127_53V6	ERD (early-responsive to dehydration stress) family protein	AT3G21620	˗	2.01012	˗	up
	111433	Pp1s2_779V6	Low temperature and salt responsive protein family	AT2G38905	˗	2.04431	˗	up
	126133	Pp1s58_35V6	MATE efflux family protein	AT2G21340	˗	2.11443	˗	up
	167873	Pp1s159_108V6	Chaperone DnaJ-domain superfamily protein	AT1G80920	˗	2.11757	˗	up
	176862	Pp1s20_72V6	Low temperature and salt responsive protein family	AT3G05880	˗	2.13585	˗	up
	204577	Pp1s21_279V6	RmlC-like cupins superfamily protein	AT5G39110	˗	2.20457	˗	up
	5447	Pp1s341_28V6	WWE protein-protein interaction domain protein family	AT1G32230	˗	2.21998	˗	up
	169319	Pp1s204_80V6	Chaperone DnaJ-domain superfamily protein	AT3G12170	˗	2.27864	˗	up
	84744	Pp1s127_22V6	Early-responsive to dehydration stress protein (ERD4)	AT1G30360	˗	2.47108	˗	up
	2476	Pp1s298_75V6	PLAC8 family protein	AT3G10980	˗	2.5163	˗	up
	185346	Pp1s83_34V6	DNAJ heat shock family protein	AT2G20560	˗	2.74142	˗	up
	139414	Pp1s156_108V6	DNAJ heat shock N-terminal domain-containing protein	AT1G21080	˗	2.95831	˗	up
	134271	Pp1s110_50V6	Chaperone DnaJ-domain superfamily protein	AT1G80920	˗	3.14584	˗	up
	200090	Pp1s403_40V6	Seven transmembrane MLO family protein	AT4G02600	˗	3.51726	˗	up
	149226	Pp1s293_29V6	TSPO(outer membrane tryptophan-rich sensory protein)-related	AT2G47770	˗	4.24412	˗	up
	169462	Pp1s210_15V6	Disease resistance protein (TIR-NBS-LRR class)	AT4G19510	˗		2.00435	up
	152320	Pp1s360_13V6	Disease resistance-responsive (dirigent-like protein) family protein	AT1G22900	˗		2.0413	up
	168679	Pp1s184_126V6	dehydration-induced protein (ERD15)	AT2G41430	˗		2.28524	up
	36360	Pp1s128_100V6	NDR1/HIN1-like 3	AT5G06320	˗		2.4422	up
	118930	Pp1s26_164V6	Pathogenesis-related thaumatin superfamily protein	AT4G38670	˗		2.49229	up
	110421	Pp1s252_11V6	Disease resistance-responsive (dirigent-like protein) family protein	AT1G22900	˗		2.57264	up
	79687	Pp1s81_16V6	Pathogenesis-related thaumatin superfamily protein	AT4G38660	˗		2.92981	up
	160822	Pp1s26_233V6	inter-alpha-trypsin inhibitor heavy chain-related	AT1G19110	˗		3.26957	up
	150044	Pp1s309_86V6	basic chitinase	AT3G12500	˗		3.97644	up
	163811	Pp1s60_190V6	BCL-2-associated athanogene 6	AT2G46240	˗		5.05779	up
	171524	Pp1s297_5V6	DNAJ heat shock N-terminal domain-containing protein	AT5G23240	˗		7.94891	up
	94743	Pp1s267_30V6	Chaperone protein htpG family protein	AT2G04030	2.16848		2.56157	down
	199515	Pp1s372_62V6	heat shock protein 17.4	AT3G46230	2.21439			down
	108065	Pp1s220_83V6	heat shock protein 81-3	AT5G56010	2.25532			down
	113309	Pp1s6_146V6	chloroplast heat shock protein 70-1	AT4G24280	2.41274			down
	19895	Pp1s59_152V6	RPM1 interacting protein 4	AT3G25070	2.41903			down
	224556	Pp1s291_62V6	heat shock protein 81-2	AT5G56030	2.47572			down
	114905	Pp1s11_289V6	heat shock protein 17.6A	AT5G12030	2.47701			down
	65652	Pp1s7_236V6	BURP domain-containing protein	AT5G25610	2.48711			down
	168679	Pp1s184_126V6	dehydration-induced protein (ERD15)	AT2G41430	2.53084			down
	181142	Pp1s47_88V6	cold regulated 413 plasma membrane 1	AT2G15970	3.14909			down
	70357	Pp1s27_332V6	heat shock protein 17.6A	AT5G12030	3.22374			down
	213039	Pp1s85_11V6	heat shock protein 17.4	AT3G46230	3.35889			down
	165059	Pp1s81_232V6	BURP domain-containing protein	AT5G25610	4.37456		2.12054	down
	170596	Pp1s251_75V6	Aldolase-type TIM barrel family protein	AT4G21320	2.16569	2.16075		down
	174654	Pp1s8_86V6	heat shock protein 17.4	AT3G46230	2.31326	2.83602		down
	207434	Pp1s39_121V6	heat shock cognate protein 70-1	AT5G02500	2.50714	2.8495		down
	147333	Pp1s258_52V6	heat shock protein 81-2	AT5G56030	6.12016	4.5172		down
	165981	Pp1s100_218V6	Chaperone DnaJ-domain superfamily protein	AT1G80920	6.83598	5.49004		down
	11066	Pp1s115_168V6	chloroplast heat shock protein 70-1	AT4G24280	14.6004	5.87669		down
	25095	Pp1s18_322V6	DNAJ heat shock N-terminal domain-containing protein	AT2G42750	15.4269	9.04344		down
	1495	Pp1s210_82V6	Seven transmembrane MLO family protein	AT4G02600		2.07722		down
	152320	Pp1s360_13V6	Disease resistance-responsive (dirigent-like protein) family protein	AT1G22900		2.24577		down
	82460	Pp1s103_93V6	inter-alpha-trypsin inhibitor heavy chain-related	AT1G19110		2.41568		down
	117579	Pp1s21_347V6	bifunctional nuclease in basal defense response 1	AT1G75380		2.37212		down
	112019	Pp1s3_252V6	senescence-associated E3 ubiquitin ligase 1	AT1G20780			2.05864	down
	94743	Pp1s267_30V6	Chaperone protein htpG family protein	AT2G04030			2.56157	down
